# Supplementary material for: The association between perceived psychosocial support and resilience among Venezuelan migrant women: A secondary analysis of cross-sectional data from 2022
Source: PLOS Ment Health. 2025 Oct 8;2(10):e0000273. doi: 10.1371/journal.pmen.0000273 (PMC12798633; doi:10.1371/journal.pmen.0000273)
Supplement: S1 Table — (XLSX) [file pmen.0000273.s003.xlsx]

## Sheet: Sheet1
	Variable		Parameter				Coefficient		Standard Error		P-Value	95% CI
			Intercept				0.1747		0.1177		0.1376	[-0.0560,0.4054]
	PPS		Middle Tertile				-0.00822		0.0698		0.9063	[-0.1450,0.1286]
			Top Tertile				0.7494		0.0744		<.0001	[0.6036,0.8952]
	Age (Continuous)		Per Year Increase				0.0139		0.0026		<.0001	[0.0088,0.0190]
	Ethnicity		Afro-Descendant				0.2648		0.137		0.0533	[-0.0037,0.5333]			-2 Log L
			Indigenous				0.061		0.1475		0.6793	[-0.2281,0.3501]			Chi-Squared		DF	P-Value
			Mestiza				0.066		0.0684		0.335	[-0.0681,0.2001]			256.889		15	<0.0001
			Other				-0.6113		0.2923		0.0365	[-1.1842,-0.0384]
	Length of Displacement		1-3 Years				-0.1758		0.0682		0.0099	[-0.3095,-0.0421]
			3-5 Years				-0.3104		0.0795		<.0001	[-0.4662,-0.1546]
			>5 Years				-0.2783		0.1845		0.1316	[-0.6399,0.0833]
	Misc. Health Issues		Use of Alcohol and Drugs				-0.2152		0.3694		0.5602	[-0.9392,0.5088]
			Experiencing a Disability				-0.3911		0.1155		0.0007	[-0.6175,-0.1647]
			Experiencing Mental Health Issues				-1.1306		0.2264		<.0001	[-1.5743,-0.6869]
	Relative Wealth		Poor				-0.1789		0.0674		0.008	[-0.3110,-0.0468]
			Very Poor				-0.2647		0.0961		0.0059	[-0.4531,-0.0763]
