# Supplementary material for: The association between perceived psychosocial support and resilience among Venezuelan migrant women: A secondary analysis of cross-sectional data from 2022
Source: PLOS Ment Health. 2025 Oct 8;2(10):e0000273. doi: 10.1371/journal.pmen.0000273 (PMC12798633; doi:10.1371/journal.pmen.0000273)
Supplement: S1 Code — (SAS) [file pmen.0000273.s004.sas]

*--------------------------------------------------------------------------------------------------------------------------------------------;
*--------------------------------------------------------------------------------------------------------------------------------------------;
*-----------------------------------------------------IMPORTING DATA-------------------------------------------------------------------------;
*--------------------------------------------------------------------------------------------------------------------------------------------;
*--------------------------------------------------------------------------------------------------------------------------------------------;

*importing the raw data. Note: the "og" in "ogdata" indicates it is the original data;
%web_drop_table(ogdata);

FILENAME savfile '/home/u62274951/sasuser.v94/Venezuela Project/Venezuelan refugees Apr2022.sav';

PROC IMPORT DATAFILE=savfile DBMS=SAV OUT=ogdata;
RUN;

PROC CONTENTS DATA=ogdata; RUN;

%web_open_table(ogdata);


*--------------------------------------------------------------------------------------------------------------------------------------------;
*--------------------------------------------------------------------------------------------------------------------------------------------;
*----------------------------------------------REMOVING VARIABLES AND OBSERVATIONS-----------------------------------------------------------;
*--------------------------------------------------------------------------------------------------------------------------------------------;
*--------------------------------------------------------------------------------------------------------------------------------------------;


*removing variables not useful for the analysis (11 will remain --> DV, IV, 8 confounders, + SID);
*the 'where' statement is our exclusion criteria;
DATA ogdatakeep;
	set ogdata;										*Note from the future: we dont need the Other/NA variables since we've confirmed they're accurate/useless in a future step;
	where (MCQ1Who = "About me") and (Dem10GenderID = "Woman") and (Dem16Copingamount ^= "" and Dem16Copingamount ^= "Prefer not to say") and (S3SupportandservicesX ^= .);
	keep SID S3SupportandservicesX Dem16Copingamount Dem14Lengthofdisplacement Dem9Age
		Dem3Healthissues Dem4LGBTQ Dem5Ethnicitybackground Dem12Numberofchildren Dem13Maritalstatus
		Dem2Relativewealth
	;																										*giving the vars more readible labels;
	label SID="ID" S3SupportandservicesX="Supports and Services" Dem16Copingamount="Resilience" Dem14Lengthofdisplacement="Length of Displacement" Dem9Age="Age"
		Dem3Healthissues="Groups - Misc" Dem4LGBTQ="Groups - LGBTQ+" Dem5Ethnicitybackground="Groups - Ethnicity" Dem12Numberofchildren="Parental Status" Dem13Maritalstatus="Marital Status"
		Dem2Relativewealth="Relative Wealth"
	;
run;


*--------------------------------------------------------------------------------------------------------------------------------------------;
*--------------------------------------------------------------------------------------------------------------------------------------------;
*--------------------------------------------------------RECODING VARIABLES------------------------------------------------------------------;
*--------------------------------------------------------------------------------------------------------------------------------------------;
*--------------------------------------------------------------------------------------------------------------------------------------------;


*altering the values into the form they'll be in for the analysis e.g. collapsing into a dichotomy;

PROC UNIVARIATE data=ogdatakeep;				*tells us what the cut-offs are for S&S so we can make tertiles --> 0.280991745 and 0.7502295685;
	var S3SupportandservicesX;
	output out=percentiles pctlpts = 33.3 66.6 pctlpre = S3SupportandservicesX;
run;


*changing the values according to what was said in my proposal + recommended in the committee review;
DATA adjusteddata;
	length Dem16Copingamount $ 19 Dem13Maritalstatus $ 26 S3SupportandservicesX 3;				*changing lengths and formats to accomodate the new values;
	format Dem16Copingamount $ 19. Dem13Maritalstatus $ 26. S3SupportandservicesX 3.;
	set ogdatakeep;

*PPS --> tertiles;
	if . < S3SupportandservicesX < 0.2791551971 then S3SupportandservicesX = 0;
		else if 0.2791551971 <= S3SupportandservicesX < 0.7502295685 then S3SupportandservicesX = 1;
		else if 0.7502295685 <= S3SupportandservicesX then S3SupportandservicesX = 2;

*Resilience --> collapsing 'Most', 'Some', and 'Never' to dichotomize;
	if Dem16Copingamount ^= "All the time" then Dem16Copingamount = "Not all the time";

*Time Since Displacement --> nullifying some values;
	if Dem14Lengthofdisplacement = "Prefer not to say / not sure" then Dem14Lengthofdisplacement = "";
	Dem14Lengthofdisplacement = PROPCASE(Dem14Lengthofdisplacement);						*capitalizing the first letter of the words to make them read easier;

*Age --> nullifying invalid values below the min participation age of 14;
	if Dem9Age < 14 then Dem9Age = .;

*Miscellaneous Health Issues --> just shortening the values for easier typing;
	if Dem3Healthissues = "Did not identify with any of these groups" then Dem3Healthissues = "None";
		else if Dem3Healthissues = "Having a disability" then Dem3Healthissues = "Disable";
		else if Dem3Healthissues = "Experiencing mental health problems" then Dem3Healthissues = "MH";
		else if Dem3Healthissues = "Use of alcohol and drugs" then Dem3Healthissues = "AD";

*Self-Identifying as LGBTQ+ --> nullifying abstinent responses;
	if Dem4LGBTQ = "Prefer not to say/not sure" then Dem4LGBTQ = "";

*Ethnicity --> nullifying abstinent responses + recoding 'Did not identify with any of these groups' and "Other" as "None of These Apply";
	if Dem5Ethnicitybackground = "Prefer not to say/not sure" then Dem5Ethnicitybackground = "";
		else if Dem5Ethnicitybackground = "Did not identify with any of these groups" then Dem5Ethnicitybackground = "None of These Apply";
		else if Dem5Ethnicitybackground = "Afro descendant" then Dem5Ethnicitybackground = "Afro Descendant";		*... recapitalized for more consistent typing;

*Being a Parent --> if > 1 then Parent else Not Parent + nullifying abstinent responses;
	if Dem12Numberofchildren = "0" then Dem12Numberofchildren = "Not a Parent";
		else if Dem12Numberofchildren ^= "Prefer not to say" then Dem12Numberofchildren = "Parent";
		else if Dem12Numberofchildren = "Prefer not to say" then Dem12Numberofchildren = "";

*Being Married --> dichotomizing into Married and Not Married + nullifying abstinent responses + minor spelling alterations;
	if (Dem13Maritalstatus ^= "Married / In a union" and Dem13Maritalstatus ^= "Prefer not to say") then Dem13Maritalstatus = "Not Married/Not in a Union";
		else if Dem13Maritalstatus = "Prefer not to say" then Dem13Maritalstatus = "";
		else if Dem13Maritalstatus ^= "Not Married/Not in a Union" and Dem13Maritalstatus ^= "" then Dem13Maritalstatus = "Married/In a Union";				*SAS was acting weird so this line is a workaround;

*Relative Wealth --> combining 'Average', 'Wealthy', and 'Very Wealthy' due to small cell sizes for the latter 2 (see UNIVARIATE ANALYSIS section) + nullifying abstinent responses;
	if (Dem2Relativewealth = "Average" or Dem2Relativewealth = "Wealthy" or Dem2Relativewealth = "Very Wealthy") then Dem2Relativewealth = "Average/Above Average";	*collapsing Average, Wealthy...;
		else if Dem2Relativewealth = "Prefer not to say / not sure" then Dem2Relativewealth = "";																		*...and Very Wealthy. pnts/ns = "";
run;


*displaying the new data;
PROC SGPLOT data=adjusteddata;					*resilience;
	vbar Dem16Copingamount / datalabel;
run;

PROC SGPLOT data=adjusteddata;					*PPS;
	vbar S3SupportandservicesX / datalabel;
run;


PROC SGPLOT data=adjusteddata;					*age;
	histogram Dem9Age;
run;

PROC SGPLOT data=adjusteddata;					*ethnicity;
	vbar Dem5Ethnicitybackground / datalabel;
	xaxis type=discrete values=("Mestiza" "Afro Descendant" "Indigenous" "Other" "None of These Apply");
run;

PROC SGPLOT data=adjusteddata;					*LGBTQ+;
	vbar Dem4LGBTQ / datalabel;
run;

PROC SGPLOT data=adjusteddata;					*misc. health issues;
	vbar Dem3Healthissues / datalabel;
	xaxis type=discrete values=("None" "Disable" "MH" "AD");
run;

PROC SGPLOT data=adjusteddata;					*time since displacement;
	vbar Dem14Lengthofdisplacement / datalabel;
	xaxis type=discrete values=("< 1 Year" "1 – 3 Years" "3 – 5 Years" "> 5 Years");
run;

PROC SGPLOT data=adjusteddata;					*being married;
	vbar Dem13Maritalstatus / datalabel;
run;

PROC SGPLOT data=adjusteddata;					*being a parent;
	vbar Dem12Numberofchildren / datalabel;
	xaxis type=discrete values=("Parent" "Not a Parent");
run;

PROC SGPLOT data=adjusteddata;					*relative wealth;
	vbar Dem2Relativewealth / datalabel;
	xaxis type=discrete values=("Very Poor" "Poor" "Average/Above Average");
run;


*--------------------------------------------------------------------------------------------------------------------------------------------;
*--------------------------------------------------------------------------------------------------------------------------------------------;
*-------------------------------------------------------UNIVARIATE ANALYSIS------------------------------------------------------------------;
*--------------------------------------------------------------------------------------------------------------------------------------------;
*--------------------------------------------------------------------------------------------------------------------------------------------;

*Simple univariate info of the data pre-adjustments but post-exclusion (note the use of 'ogdatakeep' instead of 'adjusteddata'). Generating a graph for each;

PROC SGPLOT data=ogdatakeep;					*resilience;
	vbar Dem16Copingamount / datalabel;
	xaxis type=discrete values=("All the time" "Most of the time" "Some of the time" "Never");		*reordering for easy visualization;
run;

PROC SGPLOT data=ogdatakeep;					*PPS;
	histogram S3SupportandservicesX;
run;


PROC SGPLOT data=ogdatakeep;					*age;
	histogram Dem9Age;
run;

PROC SGPLOT data=ogdatakeep;					*ethnicity;
	vbar Dem5Ethnicitybackground / datalabel;
	xaxis type=discrete values=("Afro descendant" "Indigenous" "Mestiza" "Other" "Did not identify with any of these groups" "Prefer not to say/not sure");		*reordering for easy visualization;
run;

PROC SGPLOT data=ogdatakeep;					*LGBTQ+;
	vbar Dem4LGBTQ / datalabel;
	xaxis type=discrete values=("No" "Yes" "Prefer not to say/not sure");	*reordering for easy visualization;
run;

PROC SGPLOT data=ogdatakeep;					*misc. health issues;
	vbar Dem3Healthissues / datalabel;
run;

PROC SGPLOT data=ogdatakeep;					*length of displacement;
	vbar Dem14Lengthofdisplacement / datalabel;
	xaxis type=discrete values=("< 1 year" "1 – 3 years" "3 – 5 years" "> 5 years" "Prefer not to say / not sure");		*reordering for easy visualization;
run;

PROC SGPLOT data=ogdatakeep;					*being married;
	vbar Dem13Maritalstatus / datalabel;
	xaxis type=discrete values=("Married / In a union" "Divorced / separated" "Widowed" "Single, never married" "Prefer not to say");		*reordering for easy visualization;
run;

PROC SGPLOT data=ogdatakeep;					*being a parent;
	vbar Dem12Numberofchildren / datalabel;
run;

PROC SGPLOT data=ogdatakeep;					*relative wealth;
	vbar Dem2Relativewealth / datalabel;
	xaxis type=discrete values=("Very Poor" "Poor" "Average" "Wealthy" "Very Wealthy" "Prefer not to say / not sure");		*reordering for easy visualization;
run;


*--------------------------------------------------------------------------------------------------------------------------------------------;
*--------------------------------------------------------------------------------------------------------------------------------------------;
*-------------------------------------------------------DATA CLEANING------------------------------------------------------------------------;
*--------------------------------------------------------------------------------------------------------------------------------------------;
*--------------------------------------------------------------------------------------------------------------------------------------------;
*This was done early on to check for inconsistencies, see how some of the other variables are spread, etc., so many of the referenced variables are now obsolete...;
*...since we're not keeping them in the dataset. Findings are summarized;

*confirming there are no duplicate SIDs;
PROC SORT data=ogdatakeep out=testsort nodupkey dupout=siddups;
	by SID;
run;

proc print data=siddups;		*result: confirmed no duplicates/missing values;
run;


*checking if responding "Other" to Dem5Ethnicitybackground lines up with having a value for Dem5EthnicitybackgroundOther;
PROC PRINT data=ogdatakeep;										*result: 26 of the "Other" values weren't expanded upon in Dem5EthnicitybackgroundOther, but that's not inherently a problem;
	var Dem5Ethnicitybackground Dem5EthnicitybackgroundOther;
	where (Dem5Ethnicitybackground = "Other");
run;


*looking for aberrant age values;
PROC PRINT data=ogdatakeep;						*test: Dem9Age and Dem9AgeNA missing concurrently? result: 2x they both were missing but that likely just means someone skipped the Q;
	var Dem9Age Dem9AgeNA;
	where Dem9Age = . or Dem9AgeNA ^= .;
run;

PROC SORT data=ogdatakeep out=testsort;			*sorting by age to make the next step simpler;
	by Dem9Age;
run;

PROC PRINT data=testsort;						*result: 3 outliers below the min participation age of 14;
	var SID Dem9Age Dem9AgeNA Dem1Womengirlage;
	where Dem9Age <= 14 or Dem9Age >= 75;		*to visualize potentially outlying values;
run;


*looking for mismatches between Dem1Womengirlage and Dem9Age. Excluding abstinent values;
PROC SORT data=ogdatakeep out=testsortage;
	by Dem1Womengirlage;
run;

PROC PRINT data=testsortage;													*result: 534 mismatches if we exclude the 3 ages under 14 that were found above;
	var SID Dem9Age Dem9AgeNA Dem1Womengirlage;
	where (Dem1Womengirlage = "Under age 18" and NOT(14 <= Dem9Age <= 18))
		or (Dem1Womengirlage = "19 - 30 years" and NOT(19 <= Dem9Age <= 30))
		or (Dem1Womengirlage = "31 - 45 years" and NOT(31 <= Dem9Age <= 45))
		or (NOT(Dem1Womengirlage = "Prefer not to say / not sure" or Dem1Womengirlage = "Under age 18" or Dem1Womengirlage = "19 - 30 years" or Dem1Womengirlage = "31 - 45 years") and NOT(45 <= Dem9Age))
	;																		*note: had to do this last one as the inverse since it wasn't accepting any variation of "> 45 years";
run;


*looking for women who responded LGBTQ+, Indigenous, or Afro Descendant for Dem11Equitygroups but claimed otherwise in the 2 original questions;
*its a bit more complicated since the previous 2 questions only allow participants to select 1 answer. So, we're limited to just looking at women who responded to Dem11Equitygroups but had some equivalent...;
*...to "I don't identify" for the respective original question. Sorry that explanation isn't worded the best :( ;
PROC SORT data=ogdatakeep out=testsortequity; *note the output dataset is different;
	by Dem4LGBTQ;
run;

PROC PRINT data=testsortequity;								
	var SID Dem4LGBTQ Dem5Ethnicitybackground Dem11Equitygroups;
	where (Dem11Equitygroups = "Prefer not to say") and ( (Dem4LGBTQ = "Yes") or (Dem5Ethnicitybackground = "Indigenous") or (Dem5Ethnicitybackground = "Afro descendant") ) ;
run;
*result: 156x a participant said "Prefer not to say" to Dem11Equitygroups but "Yes" to Dem4LGBTQ or "Indigenous"/"Afro descendant" to Dem5Ethnicitybackground;

*looking at the inverse: participants who responded to Dem11Equitygroups but not Dem4LGBTQ or Dem5Ethnicitybackground;
PROC PRINT data=testsortequity;
	var SID Dem4LGBTQ Dem5Ethnicitybackground Dem11Equitygroups;
	where (Dem11Equitygroups ^= "Prefer not to say") and ((Dem4LGBTQ = "Prefer not to say/not sure") or (Dem5Ethnicitybackground = "Prefer not to say/not sure"));
run;

PROC PRINT data=testsortequity;
	var SID Dem4LGBTQ Dem5Ethnicitybackground Dem11Equitygroups;
	where ((Dem11Equitygroups = "LGBTQ+") and (Dem4LGBTQ ^= "Yes")) or ((Dem11Equitygroups = "Afro descendant" or Dem11Equitygroups = "Indigenous") and (Dem5Ethnicitybackground = "Prefer not to say/not sure" or Dem5Ethnicitybackground = "Did not identify with any of these groups"));
run;
*52x someone either said "LGBTQ+" on Dem11Equitygroups but not "Yes" to Dem4LGBTQ, or "Afro descendant"/"Indigenous" to Dem11Equitygroups but...;
*..."Prefer not to say/not sure"/"Did not identify with any of these groups" to Dem5Ethnicitybackground;


*--------------------------------------------------------------------------------------------------------------------------------------------;
*--------------------------------------------------------------------------------------------------------------------------------------------;
*-------------------------------------------------------BIVARIATE ANALYSIS-------------------------------------------------------------------;
*--------------------------------------------------------------------------------------------------------------------------------------------;
*--------------------------------------------------------------------------------------------------------------------------------------------;

*freq tables for each variable paired up with Dem16Copingamount;

*setting up a macro to use in the next step;

*MACRO PURPOSE: produce a freq table between an independent variable and a dependent variable. *iv = independent variable, dv = dependent variable...;
*...Options: nocol (no column freqs), deviation, can add 'missing' to include missing values. Tests: chisq;
%MACRO freqtables(iv,dv);

PROC FREQ data=adjusteddata;
	table &iv.*&dv. / nocol deviation chisq;
run;

%MEND;

*Note: Dem9Age isn't in ivlist since its continuous and thus doesn't produce useful freq tables;
DATA _NULL_;																	*using the %freqtables macro to produce a freq table between Dem16Copingamount and each variable;
	%let ivlist = S3SupportandservicesX Dem2Relativewealth Dem3Healthissues Dem4LGBTQ Dem5Ethnicitybackground
		Dem12Numberofchildren Dem13Maritalstatus Dem14Lengthofdisplacement
	;															*making a list of the desired covariates;
	retain ivlist "&ivlist";									*need this line otherwise ivlist is set to empty after each iteration;
	do i=1 to countw(ivlist);													*gives us the total number of values (words) in ivlist;
		iv_current = scan(ivlist,i);											*during each iteration, iv_current becomes the i'th value in the ivlist list;
		call execute ('%freqtables(' || iv_current || ',Dem16Copingamount);');			*executing the macro;
	end;
run;

*assessing how Dem9Age correlates with Dem16Copingamount. See https://support.sas.com/kb/24/991.html for information and point biserial macro code;
%inc "/home/u62274951/sasuser.v94/Venezuela Project/biserial.sas";	*this path is valid for my computer only. Input your path instead;

data resiliencebiserial;
	set adjusteddata;
	resilience=0;
	if Dem16copingamount="All the time" then resilience=1;
run;

%biserial(data=resiliencebiserial, contin=Dem9Age, binary=resilience, out=biserial);


*simple logistic regressions between each covariate and Dem16Copingamount;

*MACRO PURPOSE: run log reg for an iv (independent variable e.g. Dem9Age) with resilience. refval=the reference value for the current iv e.g. 'Average/Above Average';
%MACRO logreg_uncont(iv,refval);

PROC LOGISTIC data=adjusteddata;
	ODS SELECT FitStatistics GlobalTests ModelANOVA ParameterEstimates OddsRatios Association;	*tailoring our output to give all necessary info;
	class Dem16Copingamount &iv. (ref=&refval.) / param = ref;
	model Dem16Copingamount (event='All the time') = &iv.;
run;

%MEND;

*Note: Dem9Age isn't in ivlist since it's continuous and thus needs a different structure since there's no reference value --> needs to be done manually (see below);
DATA logregtest;	*making the list of variables;
	%let ivlist = S3SupportandservicesX Dem5Ethnicitybackground Dem4LGBTQ Dem3Healthissues Dem14Lengthofdisplacement
		Dem13Maritalstatus Dem12Numberofchildren Dem2Relativewealth
	;	*making the list of reference values;
	%let reflist_uncont =0,None of These Apply,No,None,< 1 Year,Not Married/Not in a Union,Not a Parent,Average/Above Average;	*note: don't use any spaces/tabs/returns;
	retain ivlist reflist_uncont ("&ivlist." "&reflist_uncont.");				*refreshing the lists for each iteration + initializing them;
	DO i=1 to countw(ivlist);										*countw(ivlist) returns the total number of words (variables) in ivlist;
		iv_current = scan(ivlist,i);											*assigning the i'th word of each list as the current value in use. ref_current uses commas as its word delimiter...;
		ref_current = scan(reflist_uncont,i,',');								*...so it can hold multiple words at once (i.e. if spaces were the delimiter then "Not a Parent" wouldn't work);
		call execute (%NRSTR("%logreg_uncont(" || iv_current || ",'" || ref_current || "');"));	*calling the logreg_uncont macro. %NRSTR is needed so the parentheses split across sections arent treated as...;
	end;																						*...actual parentheses needing closing. It's annoying, but 100% vital apparently and took ages to solve. Also...;
run;																							*...watch out for the differences btwn " and '. They apparently cause issues, so learn from my mistakes... -.-;


*running Dem9Age separately since it's continuous and thus won't work in the %logreg_uncont macro;
PROC LOGISTIC data=adjusteddata;
	model Dem16Copingamount = Dem9Age;
run;


*--------------------------------------------------------------------------------------------------------------------------------------------;
*--------------------------------------------------------------------------------------------------------------------------------------------;
*-------------------------------------------------------REGRESSION MODELING------------------------------------------------------------------;
*--------------------------------------------------------------------------------------------------------------------------------------------;
*--------------------------------------------------------------------------------------------------------------------------------------------;

*notes: A) using backward elimination with a p<0.20 inclusion threshold, B) Dem9Age is continuous;

*FULL MODEL. Dem4LGBTQ (0.4662) was the least significant;
PROC LOGISTIC data=adjusteddata;
	class Dem16Copingamount S3SupportandservicesX (ref='0') Dem2Relativewealth (ref='Average/Above Average') Dem3Healthissues (ref='None') Dem4LGBTQ (ref='No') Dem5Ethnicitybackground (ref='None of These Apply') Dem12Numberofchildren (ref='Not a Parent') Dem13Maritalstatus (ref='Not Married/Not in a Union') Dem14Lengthofdisplacement (ref='< 1 Year') / param=ref;
	model Dem16Copingamount (event='All the time') = S3SupportandservicesX Dem2Relativewealth Dem3Healthissues Dem4LGBTQ Dem5Ethnicitybackground Dem9Age Dem12Numberofchildren Dem13Maritalstatus Dem14Lengthofdisplacement;
run;


*removing Dem4LGBTQ. Dem12Numberofchildren = 0.3372;
PROC LOGISTIC data=adjusteddata;
	class Dem16Copingamount S3SupportandservicesX (ref='0') Dem2Relativewealth (ref='Average/Above Average') Dem3Healthissues (ref='None') Dem5Ethnicitybackground (ref='None of These Apply') Dem12Numberofchildren (ref='Not a Parent') Dem13Maritalstatus (ref='Not Married/Not in a Union') Dem14Lengthofdisplacement (ref='< 1 Year') / param=ref;
	model Dem16Copingamount (event='All the time') = S3SupportandservicesX Dem2Relativewealth Dem3Healthissues Dem5Ethnicitybackground Dem9Age Dem12Numberofchildren Dem13Maritalstatus Dem14Lengthofdisplacement;
run;


*removing Dem4LGBTQ and Dem12Numberofchildren. Dem13Maritalstatus = 0.2222;
PROC LOGISTIC data=adjusteddata;
	class Dem16Copingamount S3SupportandservicesX (ref='0') Dem2Relativewealth (ref='Average/Above Average') Dem3Healthissues (ref='None') Dem5Ethnicitybackground (ref='None of These Apply') Dem13Maritalstatus (ref='Not Married/Not in a Union') Dem14Lengthofdisplacement (ref='< 1 Year') / param=ref;
	model Dem16Copingamount (event='All the time') = S3SupportandservicesX Dem2Relativewealth Dem3Healthissues Dem5Ethnicitybackground	Dem9Age Dem13Maritalstatus Dem14Lengthofdisplacement;
run;


*removing Dem4LGBTQ, Dem12Numberofchildren, Dem13Maritalstatus;
*FINAL, REDUCED MODEL. Included the "corrb" option to assess potential collinearity;
PROC LOGISTIC data=adjusteddata;
	class Dem16Copingamount S3SupportandservicesX (ref='0') Dem2Relativewealth (ref='Average/Above Average') Dem3Healthissues (ref='None') Dem5Ethnicitybackground (ref='None of These Apply') Dem14Lengthofdisplacement (ref='< 1 Year') / param=ref;
	model Dem16Copingamount (event='All the time') = S3SupportandservicesX Dem2Relativewealth Dem3Healthissues Dem5Ethnicitybackground Dem9Age Dem14Lengthofdisplacement / corrb;
run;


*--------------------------------------------------------------------------------------------------------------------------------------------;
*--------------------------------------------------------------------------------------------------------------------------------------------;
*-----------------------------------------------------------MAKING GRAPHS FOR TABLES---------------------------------------------------------;
*--------------------------------------------------------------------------------------------------------------------------------------------;
*--------------------------------------------------------------------------------------------------------------------------------------------;

*reusing the freqtables macro from earlier to split the tables between resilient and non-resilient datapoints;

DATA adjusteddata_table1_res;							*splitting the data by responses to Dem16Copingamount;
	set adjusteddata;
	where Dem16Copingamount = 'All the time';
run;

DATA adjusteddata_table1_notres;
	set adjusteddata;
	where Dem16Copingamount = 'Not all the time';
run;
	

%MACRO freqtables(iv,dv);								*temporary version of the macro for the resilient subset;

PROC FREQ data=adjusteddata_table1_res;
	table &iv.*&dv. / nocol chisq deviation missing;
run;

%MEND;

%MACRO freqtables(iv,dv);								*temporary version of the macro for the non-resilient subset;

PROC FREQ data=adjusteddata_table1_notres;
	table &iv.*&dv. / nocol chisq deviation missing;
run;

%MEND;


DATA _NULL_;																										*using the %freqtables macro to produce a freq table between each exposure variable and Dem16Copingamount;
	%let ivlist = S3SupportandservicesX Dem2Relativewealth Dem3Healthissues Dem4LGBTQ Dem5Ethnicitybackground
		Dem9Age Dem12Numberofchildren Dem13Maritalstatus Dem14Lengthofdisplacement
	;															*adding all exposures to a list, excluding SID since it's just a marker;
	retain ivlist "&ivlist";									*need this otherwise ivlist is set to empty after each iteration;
	do i=1 to 9;												*9 vars in the list currently. IDK rn how to identify the number of values in a list/array and/or i haven't spent the time to learn it yet;
		iv_current = scan(ivlist,i);											*during each iteration, iv_current becomes the i'th value in the ivlist list;
		call execute ('%freqtables(' || iv_current || ',Dem16Copingamount);');						*executing the macro;
	end;
run;


*--------------------------------------------------------------------------------------------------------------------------------------------;
*--------------------------------------------------------------------------------------------------------------------------------------------;
*------------------------------------------------------------MISCELLANEOUS-------------------------------------------------------------------;
*--------------------------------------------------------------------------------------------------------------------------------------------;
*--------------------------------------------------------------------------------------------------------------------------------------------;

*Testing what would happen if we selected 'Mestiza' as the reference category for Dem5Ethnicity in the regression;

*Full model;
PROC LOGISTIC data=adjusteddata;
	class Dem16Copingamount S3SupportandservicesX (ref='0') Dem2Relativewealth (ref='Average/Above Average') Dem3Healthissues (ref='None') Dem4LGBTQ (ref='No') Dem5Ethnicitybackground (ref='Mestiza') Dem12Numberofchildren (ref='Not a Parent') Dem13Maritalstatus (ref='Not Married/Not in a Union') Dem14Lengthofdisplacement (ref='< 1 Year') / param=ref;
	model Dem16Copingamount (event='All the time') = S3SupportandservicesX Dem2Relativewealth Dem3Healthissues Dem4LGBTQ Dem5Ethnicitybackground Dem9Age Dem12Numberofchildren Dem13Maritalstatus Dem14Lengthofdisplacement;
run;


*Removing Dem4LGBTQ+ (p=0.4662);
PROC LOGISTIC data=adjusteddata;
	class Dem16Copingamount S3SupportandservicesX (ref='0') Dem2Relativewealth (ref='Average/Above Average') Dem3Healthissues (ref='None') Dem5Ethnicitybackground (ref='Mestiza') Dem12Numberofchildren (ref='Not a Parent') Dem13Maritalstatus (ref='Not Married/Not in a Union') Dem14Lengthofdisplacement (ref='< 1 Year') / param=ref;
	model Dem16Copingamount (event='All the time') = S3SupportandservicesX Dem2Relativewealth Dem3Healthissues Dem5Ethnicitybackground Dem9Age Dem12Numberofchildren Dem13Maritalstatus Dem14Lengthofdisplacement;
run;


*Removing Dem12Numberofchildren (p=0.3372);
PROC LOGISTIC data=adjusteddata;
	class Dem16Copingamount S3SupportandservicesX (ref='0') Dem2Relativewealth (ref='Average/Above Average') Dem3Healthissues (ref='None') Dem5Ethnicitybackground (ref='Mestiza') Dem13Maritalstatus (ref='Not Married/Not in a Union') Dem14Lengthofdisplacement (ref='< 1 Year') / param=ref;
	model Dem16Copingamount (event='All the time') = S3SupportandservicesX Dem2Relativewealth Dem3Healthissues Dem5Ethnicitybackground Dem9Age Dem13Maritalstatus Dem14Lengthofdisplacement;
run;


*Removing Dem13Maritalstatus (p=0.2222);
PROC LOGISTIC data=adjusteddata;
	class Dem16Copingamount S3SupportandservicesX (ref='0') Dem2Relativewealth (ref='Average/Above Average') Dem3Healthissues (ref='None') Dem5Ethnicitybackground (ref='Mestiza') Dem14Lengthofdisplacement (ref='< 1 Year') / param=ref;
	model Dem16Copingamount (event='All the time') = S3SupportandservicesX Dem2Relativewealth Dem3Healthissues Dem5Ethnicitybackground Dem9Age Dem14Lengthofdisplacement;
run;

*--------------------------------------------------------------------------------------------------------------------------------------------;

*listing all the people with at least one missing value for the 'RESULTS' section of the manuscript. There were 772 total;
DATA nomissing;
	set ogdatakeep;
	where NOT (SID=.
		or S3SupportandservicesX=.
		or Dem16Copingamount="Prefer not to say"
		or Dem14Lengthofdisplacement="Prefer not to say / not sure"
		or Dem9Age=.
		or Dem4LGBTQ="Prefer not to say/not sure"
		or Dem5Ethnicitybackground="Prefer not to say/not sure"
		or Dem12Numberofchildren="Prefer not to say"
		or Dem13Maritalstatus="Prefer not to say"
		or Dem2Relativewealth="Prefer not to say / not sure")
	;
run;
